# Supplementary material for: Dietary Folate Deficiency Promotes Lactate Metabolic Disorders to Sensitize Lung Cancer Metastasis through MTOR-Signaling-Mediated Druggable Oncotargets
Source: Nutrients. 2023 Mar 21;15(6):1514. doi: 10.3390/nu15061514 (PMC10052195; doi:10.3390/nu15061514)
Supplement: Supplementary file 1 [file nutrients-15-01514-s001.zip]

Archive with 1 entries (1 files):
- nutrients-2273353-supplementary.pdf
